# Supplementary material for: Additive and Dominance Genome-Wide Association Studies Reveal the Genetic Basis of Heterosis Related to Growth Traits of Duhua Hybrid Pigs
Source: Animals (Basel). 2024 Jun 30;14(13):1944. doi: 10.3390/ani14131944 (PMC11240614; doi:10.3390/ani14131944)
Supplement: Supplementary file 1 [file animals-14-01944-s001.zip]

Archive with 1 entries (1 files):
- animals-3065885-supplementary.pdf
